# Supplementary material for: The Lockdown Impact on the Relations between Portuguese Parents and Their 1- to 3-Year-Old Children during the COVID-19 Pandemic
Source: Children (Basel). 2022 Jul 28;9(8):1124. doi: 10.3390/children9081124 (PMC9406864; doi:10.3390/children9081124)
Supplement: Supplementary file 1 [file children-09-01124-s001.zip]

Archive with 1 entries (1 files):
- children-1785626-supplementary.pdf
